# Supplementary material for: Inflatable Metamorphic Origami
Source: Research (Wash D C). 2023 May 4;6:0133. doi: 10.34133/research.0133 (PMC10204744; doi:10.34133/research.0133)
Supplement: Supplementary Materials — Note S1. Design of the origami creases. Note S2. Simulations of the origami cell, metamorphic origami unit, and inflatable metamorphic origami unit. Note S3. Stiffness analysis of the inflatable metamorphic origami unit. Note S4. Fabrication of the radial deployable metamorphic origami. Note S5. Fabrication of the circumferential deployable metamorphic origami. Note S6. Fabrication of the multi-fingered deployable metamorphic origami grasper. Note S7. Fabrication of the leaf-shaped deployable metamorphic origami grasper. Note S8. The self-folding ability design of the metamorphic origami. Fig. S1. Design of the origami creases. Fig. S2. Simulations of the origami cell and metamorphic origami unit. Fig. S3. Geometric model of the inflatable metamorphic origami unit. Fig. S4. The fabrication process of the deployable metamorphic origami prototype. Fig. S5. The fabrication process of the radial deployable metamorphic origami. Fig. S6. The fabrication process of the circumferential deployable metamorphic origami. Fig. S7. The fabrication process of the multi-fingered deployable metamorphic origami grasper. Fig. S8. The fabrication process of the leaf-shaped deployable metamorphic origami grasper. Fig. S9. The arrangement of the elastic steel wires for self-folding. Movie S1. Stiffness property of a metamorphic origami unit. Movie S2. Stiffness property of an inflatable metamorphic origami unit. Movie S3. Deployment process of a radial deployable metamorphic origami. Movie S4. Deployment process of a circumferential deployable metamorphic origami. Movie S5. Multi-fingered deployable metamorphic origami grasper. Movie S6. Leaf-shaped deployable metamorphic origami grasper. [file research.0133.f1.zip]

Archive with 7 entries (7 files):
- Movie S1.mp4
- Movie S3.mp4
- Movie S4.mp4
- Movie S5.mp4
- Movie S6.mp4
- Movie S2.mp4
- Supplementary Materials.docx
